# Supplementary material for: Multitarget high-definition transcranial direct current stimulation improves response inhibition more than single-target high-definition transcranial direct current stimulation in healthy participants
Source: Front Neurosci. 2022 Jul 29;16:905247. doi: 10.3389/fnins.2022.905247 (PMC9372262; doi:10.3389/fnins.2022.905247)
Supplement: Supplementary file 1 [file Table_1.xlsx]

## Sheet: △deoxy-Hb
group	rIFGpre	rIFGpost	pre-SMApre	pre-SMApost
1	0.176754	0.101523	-0.494355	0.540496
1	0.537909	-0.264475	-0.191398	0.183412
1	0.146029	-0.133006	0.232478	-0.212081
1	0.20041	-0.0158976	-0.000488295	0.122991
1	0.416764	-0.119107	0.0116546	0.0837931
1	0.0900544	-0.115869	-0.0136758	-0.222359
1	0.0915632	0.45918	0.141844	0.0892214
1	-0.199975	-0.040646	0.000651262	0.0416282
1	-0.0523354	-0.182325	0.126847	-0.0415
1	0.016852	-0.255647	0.0617877	0.0302242
1	-0.234353	0.221252	0.225189	0.242771
1	0.155158	0.279755	-0.303146	-0.223214
1	-0.545297	1.79534	0.129981	0.190283
1	0.0157513	-0.0381054	-0.453757	0.317554
1	0.440722	0.0813822	0.394292	0.0931123
1	-0.00830383	-0.114193	0.085213	0.13457
1	0.0246078	0.280108	-0.443916	-0.350291
1	-0.288768	-0.158069	-0.204603	-0.0410411
1	-0.133147	-0.208785	-0.183214	0.212744
1	0.509159	0.025231	0.112233	0.188329
1	-0.11597	-0.29669	0.159372	-0.229968
1	-0.807241	-0.0220032	-0.946205	0.134921
2	0.000701061	0.376452	-0.268905	-0.236222
2	0.262534	-0.382254	-0.00913123	0.0162648
2	-0.126497	-0.271156	-0.118806	-0.0863559
2	0.210246	0.163711	0.211152	-0.154987
2	-0.0930839	-0.0889322	-0.127421	0.0234634
2	0.0644584	0.15044	-0.280649	0.124827
2	-0.0954006	-0.0788289	-0.207466	-0.0212072
2	0.765636	-0.429072	-0.155539	0.0153906
2	-0.0628594	0.234417	0.177479	-0.0460076
2	0.356068	-0.406897	0.188125	0.0830159
2	0.0878048	-0.107418	-0.123137	-0.628995
2	-0.250046	-0.210219	0.0262679	-0.264294
2	0.397072	-0.422566	0.0822748	0.465251
2	0.362703	0.0533796	0.235793	-0.0869708
2	0.0392176	0.0115128	-0.0499493	0.0500866
2	0.163409	-0.0110587	0.106979	-0.221306
2	-0.117795	-0.0647713	0.175307	-0.205212
2	0.129822	0.0691016	0.289364	0.14586
2	-0.151363	-0.487553	0.150323	0.125225
2	0.202796	0.156852	0.174625	0.39219
2	0.525765	0.226105	-0.0282799	0.153717
2	-0.0523294	0.0618846	-0.0758382	0.0940518
2	0.0820803	0.251861	-0.0104506	0.170995
2	0.450309	-0.170453	0.1263	-0.199383
3	-0.152082	0.0328603	0.0985027	0.0233241
3	-0.129882	0.0848624	-0.204417	0.401471
3	0.0207668	-0.081764	-0.00758555	0.211775
3	0.0256118	-0.0938432	0.186763	-0.0511846
3	-0.0450163	0.041199	-0.0805937	-0.0761584
3	-0.16563	0.0447754	0.0862016	0.213379
3	-0.0490283	0.440802	-0.216438	-0.19933
3	-0.356346	-0.108795	0.123462	-0.0192022
3	-0.438112	0.355581	0.34753	-0.125421
3	-0.124779	-0.0313767	-0.347126	-0.278412
3	0.217412	0.296113	0.0377165	-0.0899855
3	1.06338	0.118323	0.51618	0.184804
3	-0.0448791	0.208806	0.119283	-0.308126
3	0.0106233	-0.14233	0.00206153	0.0224664
3	-0.289121	-0.114144	0.0815124	-0.2052
3	0.114679	0.0447629	0.0932517	0.21205
3	-0.173287	-0.247538	-0.749847	-0.0780214
3	0.128574	0.234597	-0.343157	0.0340696
3	0.169059	-0.332655	0.482229	0.156027
3	0.0691156	0.862566	-0.00841224	-0.0520336
3	-0.150664	-0.221828	0.0438561	0.157895
3	0.621496	-0.0951433	-0.105639	0.191309
4	0.232533	0.245707	0.00686253	0.133507
4	-0.664034	-0.10624	0.43949	0.262369
4	-0.429375	-0.216552	-0.0177892	-0.297139
4	0.0139736	0.258679	-0.164989	-0.106347
4	-0.104535	0.287778	0.00374652	0.0271216
4	0.102006	0.0437164	0.0868358	-0.0662291
4	0.243743	-0.203669	0.0993425	-0.567368
4	0.00463863	0.0397715	0.132673	-0.096531
4	0.396184	0.0935828	-0.0898863	0.0769338
4	-0.260015	-0.374847	-0.383998	0.0631199
4	0.0881962	-0.202272	0.0243578	-0.0685664
4	0.0257557	0.0426847	0.097876	-0.153146
4	0.0707468	-0.0385063	-0.207439	-0.816074
4	0.199505	-0.0882311	0.0754493	-0.385268
4	0.0125435	0.511506	0.052744	-0.0321265
4	-0.243241	-0.116385	-0.225894	0.158553
4	0.0112395	-0.275956	1.26239	-0.134438
4	0.126458	0.00155044	0.264711	-0.64769
4	0.144232	-0.22688	-0.0579954	-0.37256
4	0.192031	-0.128299	-0.391611	-0.0171893
4	0.0752299	-0.107714	0.414657	-0.0274331
4	0.469382	0.144942	0.119456	-0.166023
4	-0.196076	-0.481886	-0.000941647	-0.172979

## Sheet: △total-Hb
group	rIFGpre	rIFGpost	pre-SMApre	pre-SMApost
1	-1.27704	-0.267022	-0.213864	-0.0548038
1	1.57006	-0.433209	0.322171	-0.205703
1	0.126818	0.244351	0.0311247	0.137706
1	-0.0624642	0.15069	0.395442	0.133822
1	0.503575	-0.172179	-0.0343729	-0.173375
1	-0.17302	-0.0866153	0.0587978	-0.415872
1	-0.351967	0.988026	-0.111928	0.139445
1	0.594337	-0.22042	0.397563	-0.169983
1	0.173038	0.100581	0.154848	-0.497021
1	-0.718012	-0.381027	-0.12342	-0.551363
1	0.0694746	0.053077	0.175217	0.69811
1	-0.465203	-0.072165	-0.100702	0.047425
1	-0.735107	0.453618	-0.103127	-0.303993
1	-0.29929	-0.865145	0.259397	0.280983
1	0.957413	-0.160798	0.99345	-0.0733274
1	-0.0580442	0.685611	0.317853	0.74455
1	-0.337403	0.126901	-0.201744	-0.0497657
1	0.444326	-0.161341	0.416986	-0.266394
1	0.00775615	-0.215208	0.419564	-0.182706
1	0.770221	-0.402664	0.547157	-0.261584
1	-0.239631	0.0722617	0.0250479	0.0546834
1	0.471955	0.387039	0.234115	0.536059
2	0.698408	0.618769	0.640037	0.445087
2	-0.479396	-0.343745	-0.351624	0.0466899
2	-0.0542662	0.0215207	0.303186	-0.342483
2	0.225697	0.177592	0.231526	-0.090163
2	0.275265	-0.0983955	0.291439	-0.363312
2	0.153024	-0.193512	0.102544	0.298322
2	0.15658	0.113394	0.0945289	-0.175399
2	-1.02262	-0.376495	-0.150797	-0.0176762
2	0.0939008	1.78357	0.0274296	1.03873
2	0.376143	-0.304833	0.358029	-0.440498
2	0.444956	0.668444	0.200965	0.421147
2	-0.187788	-0.617829	0.0417865	-0.75062
2	-0.349159	-0.600422	0.0964137	0.0376612
2	0.779114	0.557316	0.0640043	-0.113576
2	0.0413462	0.690866	-0.0853714	0.92922
2	0.139655	0.00870313	-0.0635281	0.21729
2	0.14125	-0.613707	0.15379	-0.199822
2	0.40572	-0.433894	0.915094	-0.399909
2	-0.318543	-1.41365	-0.243103	-0.442497
2	-0.276832	0.19276	-0.221367	0.0838615
2	0.853131	-0.264359	0.167989	0.168952
2	-0.264702	-0.713626	-0.363208	-0.119821
2	1.95311	0.377897	0.288166	0.103872
2	-0.0615983	0.836098	-0.0659076	-0.104723
3	-0.200956	0.773116	-0.173794	0.106165
3	0.137541	-0.320689	-0.303395	-0.300829
3	0.0870575	-0.424911	0.0328255	-0.357599
3	0.64156	0.624851	0.338015	0.0551149
3	0.675053	-0.415024	-0.21024	-0.114262
3	-0.480462	0.0939888	-0.0608031	-0.121676
3	-0.312744	0.141101	-0.0402869	-0.11054
3	2.29839	-0.919778	0.646019	-0.724931
3	-0.617792	-0.0828121	-0.00171881	-0.0670395
3	-0.149989	0.225906	0.371527	0.450555
3	-0.0099849	0.316439	0.299804	0.318837
3	0.167069	-0.0989092	-0.0383633	-0.158145
3	-0.425127	-0.2785	0.193183	-0.0160778
3	-0.0941618	0.0922993	-0.040417	0.0927451
3	0.245877	-0.0935626	0.51429	-0.671231
3	-0.431454	-0.41655	-0.547568	-0.617913
3	-0.0342962	0.157325	0.282028	0.214433
3	-1.29811	0.668507	-0.943334	-0.6181
3	-0.41871	-0.0388036	-0.25201	0.243633
3	-0.0886083	0.154585	0.0577001	0.00670745
3	0.218385	-0.678495	0.444231	-0.987929
3	-0.321762	0.177264	-0.652978	0.468863
4	0.104283	0.470746	-0.141715	0.196678
4	-0.636676	0.2708	-0.0326055	0.335648
4	-0.0380382	-1.32192	-0.0142847	-0.531219
4	0.269963	-0.0314788	0.21343	-0.295863
4	0.0648377	0.577609	0.0222114	-0.0501438
4	0.0817461	-0.155539	-0.193594	0.531197
4	0.291885	-0.218731	0.128982	-1.05585
4	0.04313	0.220765	0.390404	0.242228
4	-0.0163595	1.38486	0.420442	0.543143
4	-0.0564974	-1.32334	-0.57999	0.407748
4	-0.148331	-0.221865	-0.0952321	0.00856289
4	-0.140234	-0.266304	0.00199342	-0.00648641
4	-0.470217	-0.156898	-0.476856	-0.896811
4	-0.366001	-0.0515774	-0.175641	0.555279
4	-0.279611	0.954865	0.209716	0.413894
4	-0.613836	0.130679	-0.560434	-0.0521216
4	0.159688	-0.238371	-0.0748747	-0.138993
4	-0.240889	-0.277718	0.114647	-0.162167
4	0.0605175	-0.0615163	-0.60983	-0.359846
4	-0.0306279	-0.182627	-0.286201	-0.0715885
4	0.248496	-0.609576	0.258738	-0.269954
4	-0.164181	0.261637	0.281507	0.479224
4	-0.411192	-0.961284	-0.283445	-0.920124
